# Supplementary material for: Chlorhexidine versus povidone–iodine skin antisepsis before upper limb surgery (CIPHUR): an international multicentre prospective cohort study
Source: BJS Open. 2021 Dec 15;5(6):zrab117. doi: 10.1093/bjsopen/zrab117 (PMC8677347; doi:10.1093/bjsopen/zrab117)
Supplement: zrab117_Supplementary_Data [file zrab117_supplementary_data.zip]

Archive with 2 entries (2 files):
- Appendix_1.docx
- Supplementary_material.docx
